# Supplementary material for: Tibiofemoral joint contact forces increase with load magnitude and walking speed but remain almost unchanged with different types of carried load
Source: PLoS One. 2018 Nov 5;13(11):e0206859. doi: 10.1371/journal.pone.0206859 (PMC6218072; doi:10.1371/journal.pone.0206859)
Supplement: S1 File — (CSV) [file pone.0206859.s004.csv]

NOLOAD_MEAN	NOLOAD_SD	LIGHTLOAD_MEAN	LIGHTLOAD_SD	HEAVYLOAD_MEAN	HEAVYLOAD_SD
0.7145	0.28625	0.73617	0.3934	0.80553	0.38994
0.7861	0.31513	0.73232	0.46851	0.83089	0.38119
0.89846	0.39259	0.83226	0.57761	0.83306	0.36873
0.96677	0.43273	0.90788	0.6357	0.83084	0.3742
0.98285	0.44657	0.94301	0.66363	0.92103	0.40372
1.0262	0.46318	1.0692	0.72699	1.1735	0.49538
1.1676	0.51474	1.3281	0.82363	1.577	0.6351
1.3971	0.58793	1.6709	0.89278	2.049	0.72079
1.7128	0.65301	2.1204	0.9172	2.52	0.73589
2.0821	0.67626	2.5651	0.88416	2.8978	0.77504
2.4075	0.66324	2.8784	0.80809	3.1689	0.80785
2.6372	0.66193	3.0495	0.78584	3.3572	0.83229
2.7846	0.6668	3.171	0.81175	3.5152	0.86194
2.89	0.6639	3.3153	0.82065	3.642	0.87901
2.96	0.65857	3.4055	0.82251	3.6851	0.89577
2.9929	0.66771	3.4317	0.83783	3.6747	0.89535
2.9748	0.66674	3.4089	0.84383	3.6427	0.87808
2.9164	0.65273	3.3555	0.83809	3.5835	0.83217
2.8406	0.63405	3.2966	0.83171	3.498	0.78015
2.754	0.61632	3.2378	0.81968	3.3943	0.73435
2.6506	0.58811	3.1554	0.80061	3.2777	0.69618
2.5408	0.55953	3.0551	0.78125	3.161	0.67179
2.4387	0.53126	2.956	0.775	3.0446	0.65895
2.3393	0.50935	2.8597	0.76801	2.9032	0.65443
2.2334	0.49767	2.7453	0.75433	2.7397	0.65929
2.1177	0.4925	2.6101	0.74671	2.551	0.66406
1.9914	0.49259	2.4671	0.7416	2.3343	0.66651
1.868	0.49835	2.3309	0.734	2.118	0.66304
1.7536	0.5102	2.2076	0.72621	1.917	0.65762
1.6487	0.52255	2.0896	0.71984	1.7428	0.66273
1.5729	0.52556	1.9882	0.71168	1.603	0.66529
1.5234	0.52529	1.9098	0.69295	1.5016	0.66103
1.4879	0.54054	1.8402	0.68157	1.4336	0.65888
1.4818	0.56005	1.7907	0.69856	1.3873	0.66673
1.4945	0.59091	1.7628	0.7181	1.3622	0.67187
1.5113	0.62618	1.743	0.73133	1.3544	0.67646
1.5368	0.66582	1.7416	0.75689	1.3603	0.6901
1.5783	0.71137	1.7594	0.79313	1.3839	0.71335
1.6438	0.76159	1.8158	0.84021	1.4329	0.74208
1.7366	0.81415	1.893	0.89221	1.5033	0.75575
1.8587	0.8833	1.9724	0.96422	1.6132	0.76773
2.0079	0.96954	2.0689	1.027	1.7506	0.77875
2.1703	1.0636	2.1674	1.0488	1.9136	0.79725
2.3246	1.1449	2.291	1.0977	2.0783	0.80478
2.4505	1.1921	2.3983	1.0958	2.2206	0.81684
2.5212	1.1768	2.4986	1.1016	2.354	0.8435
2.5364	1.131	2.5666	1.0599	2.4657	0.86899
2.5185	1.1004	2.5937	1.0306	2.5506	0.90154
2.4653	1.0707	2.5845	1.0164	2.5772	0.92906
2.3694	1.0316	2.5268	0.99866	2.552	0.94784
2.2357	0.98102	2.4279	0.97564	2.4945	0.9388
2.0779	0.90524	2.304	0.92721	2.3948	0.90242
1.8934	0.82887	2.1493	0.85319	2.2391	0.85605
1.6897	0.76198	1.9585	0.78098	2.0427	0.80661
1.4861	0.69817	1.7429	0.71635	1.8177	0.76527
1.2965	0.62811	1.5148	0.66947	1.581	0.73108
1.1297	0.55821	1.2842	0.62922	1.3382	0.70369
0.97341	0.50814	1.0536	0.58454	1.0875	0.67358
0.81602	0.45674	0.82914	0.52052	0.84837	0.61794
0.67902	0.41096	0.63738	0.43535	0.64558	0.52754
0.59178	0.35848	0.50624	0.3505	0.48735	0.42228
0.54381	0.30273	0.41284	0.29047	0.38458	0.3298
0.52147	0.26277	0.34665	0.25419	0.33862	0.25424
0.51932	0.23376	0.31017	0.23982	0.32213	0.21641
0.52572	0.21085	0.33418	0.24145	0.32692	0.20651
0.50806	0.17878	0.43157	0.23912	0.37189	0.20458
0.49922	0.15571	0.49799	0.21039	0.45511	0.19861
0.51145	0.15302	0.52149	0.19311	0.50234	0.18254
0.52393	0.16234	0.53774	0.18911	0.51742	0.1582
0.53781	0.17486	0.55494	0.19473	0.51835	0.154
0.55212	0.18731	0.57221	0.20998	0.51789	0.15795
0.56579	0.19752	0.58739	0.23069	0.52039	0.16304
0.57601	0.20206	0.59749	0.25226	0.52528	0.16735
0.58022	0.20128	0.60359	0.27753	0.53053	0.16954
0.57819	0.19982	0.60525	0.30392	0.5341	0.16915
0.56925	0.19944	0.59669	0.31715	0.53314	0.16771
0.55417	0.19744	0.57638	0.30947	0.52512	0.16909
0.53503	0.19435	0.5541	0.29065	0.50948	0.17483
0.51267	0.19022	0.53048	0.27171	0.49038	0.18008
0.49076	0.18515	0.50619	0.2572	0.47692	0.18555
0.47288	0.1835	0.48633	0.25126	0.47555	0.19744
0.46651	0.18658	0.47861	0.2596	0.48962	0.22401
0.4718	0.19468	0.48531	0.28238	0.50928	0.26572
0.48474	0.20904	0.50245	0.31341	0.52566	0.30004
0.51578	0.23384	0.52673	0.34465	0.54707	0.32848
0.56402	0.26927	0.55329	0.36849	0.56918	0.34307
0.60451	0.30454	0.58177	0.38565	0.59029	0.33909
0.63577	0.33415	0.61257	0.40044	0.61953	0.32312
0.66619	0.3562	0.64601	0.40693	0.65742	0.30388
0.69275	0.36207	0.68082	0.40175	0.69405	0.29029
0.71475	0.34844	0.71593	0.38398	0.72743	0.28266
0.73588	0.32042	0.75705	0.35494	0.75316	0.28044
0.76448	0.2805	0.81157	0.31915	0.77803	0.27636
0.79661	0.24189	0.86696	0.29222	0.80696	0.27194
0.81394	0.2181	0.90563	0.2797	0.8329	0.27152
0.81435	0.20782	0.92565	0.27844	0.84885	0.27226
0.806	0.20874	0.93532	0.28536	0.85455	0.27229
0.79311	0.21755	0.93302	0.294	0.85349	0.27298
0.7765	0.22971	0.91877	0.30568	0.84767	0.27646
0.75704	0.24287	0.895	0.32152	0.83665	0.28134
0.73887	0.25639	0.86972	0.34003	0.82094	0.28567
