# Supplementary material for: Tibiofemoral joint contact forces increase with load magnitude and walking speed but remain almost unchanged with different types of carried load
Source: PLoS One. 2018 Nov 5;13(11):e0206859. doi: 10.1371/journal.pone.0206859 (PMC6218072; doi:10.1371/journal.pone.0206859)
Supplement: S2 File — (CSV) [file pone.0206859.s005.csv]

NOLOAD_MEAN	NOLOAD_SD	LIGHTLOAD_MEAN	LIGHTLOAD_SD	HEAVYLOAD_MEAN	HEAVYLOAD_SD
0.95601	0.30668	0.9274	0.25266	1.0216	0.38701
0.78216	0.30893	0.88066	0.30182	0.9451	0.39514
0.70872	0.33032	0.9077	0.37148	1.0117	0.41707
0.71482	0.3588	0.98789	0.40922	1.1283	0.42792
0.74406	0.38153	1.0366	0.43041	1.1349	0.42706
0.73255	0.38052	0.96982	0.47088	0.98678	0.4412
0.67134	0.37367	0.83817	0.53131	0.77884	0.44411
0.58563	0.3712	0.69144	0.56218	0.58983	0.40568
0.48881	0.35374	0.56437	0.49863	0.45241	0.33084
0.44624	0.33093	0.52201	0.40588	0.43306	0.31847
0.49972	0.38743	0.49252	0.35451	0.4471	0.3514
0.56461	0.47585	0.47022	0.34305	0.45906	0.36061
0.56427	0.51586	0.48966	0.34974	0.49056	0.3734
0.54029	0.52853	0.50683	0.37095	0.50495	0.39825
0.54165	0.5254	0.51322	0.37072	0.50365	0.41495
0.54303	0.51383	0.51684	0.36491	0.50576	0.4264
0.54087	0.49465	0.51571	0.35948	0.51664	0.43705
0.53433	0.47217	0.52156	0.35235	0.52506	0.42761
0.53429	0.43503	0.5368	0.35055	0.52618	0.40687
0.56042	0.40486	0.53752	0.35039	0.52031	0.40151
0.58757	0.3807	0.54107	0.36324	0.51064	0.39926
0.60982	0.37334	0.56968	0.37447	0.52075	0.39642
0.6251	0.37643	0.61125	0.39097	0.55484	0.41146
0.63106	0.39879	0.65495	0.41397	0.6148	0.43786
0.64927	0.42965	0.71514	0.43601	0.70228	0.47433
0.68582	0.46734	0.80016	0.46236	0.81955	0.53699
0.73695	0.52008	0.89737	0.4884	0.96152	0.60909
0.80093	0.56741	0.99592	0.51516	1.1084	0.66608
0.87901	0.60113	1.0937	0.53446	1.2574	0.7113
0.9642	0.63199	1.1969	0.55919	1.4001	0.74792
1.0368	0.65763	1.2975	0.58991	1.5245	0.76335
1.0948	0.68108	1.3916	0.60333	1.6208	0.75465
1.1548	0.71494	1.4903	0.60256	1.692	0.74466
1.2055	0.74522	1.5802	0.61164	1.7596	0.74404
1.2503	0.76961	1.6514	0.62123	1.8269	0.75197
1.3055	0.79871	1.7169	0.63291	1.8999	0.75846
1.3676	0.8355	1.785	0.65633	1.9842	0.75407
1.4326	0.8666	1.858	0.6917	2.0698	0.77145
1.4965	0.90153	1.9194	0.72894	2.1561	0.80355
1.5585	0.94026	1.9778	0.75098	2.2416	0.83063
1.6165	0.97112	2.0418	0.76898	2.3129	0.8674
1.666	0.9958	2.0878	0.79874	2.3775	0.89786
1.7039	1.0124	2.1302	0.8316	2.4429	0.92117
1.7346	1.0217	2.1729	0.85961	2.5059	0.94341
1.7686	1.0367	2.2101	0.89287	2.5745	0.96561
1.7973	1.0507	2.256	0.93067	2.6398	0.98798
1.828	1.0658	2.2994	0.95757	2.6995	1.0126
1.8584	1.0787	2.3337	0.97952	2.7504	1.0343
1.875	1.0828	2.3595	0.99268	2.7831	1.069
1.8601	1.0717	2.3563	0.99131	2.7796	1.1049
1.8019	1.041	2.3026	0.97444	2.7264	1.1363
1.7019	0.99412	2.1972	0.93035	2.6219	1.1529
1.5788	0.94268	2.056	0.87137	2.4825	1.1563
1.4564	0.88604	1.9025	0.80251	2.3249	1.1356
1.3464	0.82952	1.7564	0.72631	2.1645	1.0922
1.2571	0.77129	1.622	0.6484	2.0017	1.0219
1.1787	0.70597	1.5006	0.56156	1.8523	0.91697
1.1196	0.64193	1.4021	0.48215	1.7312	0.79447
1.0927	0.58286	1.3327	0.42087	1.6394	0.66781
1.0777	0.52624	1.2872	0.38507	1.5709	0.56141
1.0545	0.47449	1.2423	0.36946	1.511	0.47763
1.0208	0.43421	1.1907	0.34911	1.4456	0.41741
0.96013	0.40641	1.1251	0.32503	1.3732	0.36955
0.83582	0.38138	1.0586	0.31382	1.2972	0.34453
0.68075	0.34106	0.9431	0.32943	1.2126	0.34831
0.56632	0.25509	0.70456	0.30913	1.0496	0.38465
0.50345	0.18305	0.54348	0.20721	0.82916	0.36411
0.47955	0.15822	0.48408	0.13179	0.64291	0.2463
0.49066	0.16868	0.47427	0.12119	0.56937	0.18677
0.5064	0.18634	0.48188	0.13568	0.56504	0.19051
0.52248	0.21266	0.49783	0.16143	0.5705	0.19495
0.53767	0.24964	0.52178	0.20509	0.57343	0.2053
0.54977	0.29251	0.54989	0.26727	0.57536	0.22496
0.55484	0.32598	0.57348	0.32461	0.57906	0.25964
0.54927	0.3354	0.58602	0.35827	0.58596	0.30636
0.53713	0.32689	0.59503	0.38103	0.59032	0.34954
0.52288	0.3106	0.59945	0.39333	0.58857	0.38225
0.50229	0.2938	0.58696	0.38802	0.57391	0.39845
0.47328	0.27831	0.55634	0.39154	0.54174	0.39396
0.43983	0.25831	0.51325	0.3998	0.50188	0.37701
0.40585	0.22908	0.4656	0.38585	0.46105	0.35715
0.37833	0.19473	0.42356	0.35174	0.42455	0.33747
0.36383	0.16749	0.3959	0.31546	0.39831	0.31867
0.36526	0.156	0.38509	0.28576	0.38875	0.30275
0.38334	0.1602	0.38847	0.26466	0.40024	0.28908
0.40893	0.17472	0.40457	0.25048	0.43011	0.27778
0.4388	0.19458	0.43029	0.24165	0.47293	0.26978
0.47481	0.21782	0.46353	0.2369	0.52539	0.26465
0.51685	0.24154	0.50158	0.23648	0.58359	0.2647
0.56436	0.26559	0.54342	0.23979	0.64355	0.26923
0.61561	0.29062	0.58868	0.24896	0.70148	0.27679
0.66972	0.31805	0.63605	0.26677	0.75504	0.28558
0.72411	0.34871	0.6827	0.29182	0.80281	0.2932
0.772	0.37085	0.72336	0.30879	0.84389	0.2985
0.8126	0.37322	0.75959	0.31153	0.87798	0.30253
0.84704	0.36116	0.79284	0.30526	0.90626	0.30546
0.87658	0.34581	0.82332	0.29762	0.93032	0.3074
0.90315	0.33336	0.85335	0.29218	0.95203	0.31151
0.92925	0.32349	0.88555	0.29043	0.9743	0.32033
0.959	0.3152	0.92473	0.29181	1.0016	0.33392
0.99376	0.30886	0.97193	0.2982	1.0382	0.35268
