# Supplementary material for: Tibiofemoral joint contact forces increase with load magnitude and walking speed but remain almost unchanged with different types of carried load
Source: PLoS One. 2018 Nov 5;13(11):e0206859. doi: 10.1371/journal.pone.0206859 (PMC6218072; doi:10.1371/journal.pone.0206859)
Supplement: S3 File — (CSV) [file pone.0206859.s006.csv]

NOLOAD_MEAN	NOLOAD_SD	LIGHTLOAD_MEAN	LIGHTLOAD_SD	HEAVYLOAD_MEAN	HEAVYLOAD_SD
1.6705	0.43943	1.6636	0.48635	1.8271	0.6182
1.5683	0.36654	1.613	0.48156	1.776	0.56882
1.6072	0.34433	1.74	0.52715	1.8447	0.53467
1.6816	0.34009	1.8958	0.55537	1.9592	0.51977
1.7269	0.3475	1.9796	0.54624	2.056	0.49835
1.7587	0.36935	2.039	0.54377	2.1603	0.49638
1.839	0.4131	2.1663	0.575	2.3558	0.53358
1.9828	0.47562	2.3623	0.63257	2.6388	0.62416
2.2016	0.5811	2.6848	0.78289	2.9724	0.7449
2.5283	0.73894	3.0871	0.94255	3.3308	0.90925
2.9073	0.89085	3.3709	0.97388	3.616	0.99282
3.2018	0.98145	3.5197	0.97585	3.8163	1.016
3.3489	1.0021	3.6607	1.0094	4.0058	1.0606
3.4303	1.0121	3.8221	1.0433	4.147	1.105
3.5016	1.0275	3.9187	1.0536	4.1888	1.1343
3.5359	1.041	3.9486	1.0626	4.1805	1.1335
3.5157	1.0259	3.9246	1.0377	4.1593	1.113
3.4507	0.97701	3.877	0.98687	4.1086	1.041
3.3749	0.9112	3.8334	0.947	4.0242	0.96702
3.3144	0.84219	3.7754	0.90628	3.9146	0.89893
3.2382	0.75333	3.6965	0.84655	3.7883	0.82163
3.1506	0.67489	3.6247	0.80381	3.6817	0.74268
3.0638	0.60399	3.5672	0.77967	3.5994	0.68053
2.9703	0.55266	3.5146	0.75792	3.518	0.65939
2.8827	0.52049	3.4604	0.73255	3.442	0.65596
2.8035	0.48772	3.4102	0.71265	3.3705	0.66233
2.7283	0.47047	3.3644	0.69548	3.2958	0.66558
2.6689	0.45987	3.3268	0.69216	3.2264	0.66415
2.6326	0.45406	3.3013	0.70419	3.1744	0.67162
2.6129	0.45708	3.2865	0.73343	3.1429	0.68648
2.6097	0.46644	3.2857	0.76835	3.1275	0.69945
2.6182	0.4906	3.3013	0.80197	3.1224	0.70793
2.6427	0.52693	3.3305	0.83769	3.1256	0.70311
2.6874	0.56805	3.3709	0.87495	3.1469	0.69823
2.7447	0.61762	3.4141	0.90728	3.1891	0.69601
2.8168	0.6805	3.4598	0.93602	3.2543	0.70864
2.9043	0.74393	3.5266	0.98892	3.3444	0.73946
3.0109	0.80635	3.6174	1.0577	3.4537	0.76505
3.1403	0.87515	3.7352	1.1427	3.589	0.80138
3.2951	0.95595	3.8708	1.2275	3.7449	0.83211
3.4752	1.0585	4.0142	1.2886	3.9261	0.87245
3.6739	1.1772	4.1568	1.3136	4.1281	0.92134
3.8742	1.2899	4.2976	1.3277	4.3565	1.0078
4.0592	1.373	4.4639	1.3565	4.5842	1.077
4.2191	1.4393	4.6084	1.3318	4.7951	1.1131
4.3185	1.4541	4.7546	1.3312	4.9938	1.1616
4.3644	1.4546	4.866	1.3235	5.1652	1.2113
4.3769	1.4648	4.9274	1.3084	5.301	1.2872
4.3402	1.464	4.9441	1.2897	5.3603	1.3153
4.2295	1.4299	4.8831	1.2594	5.3316	1.3257
4.0376	1.3671	4.7305	1.2213	5.2209	1.324
3.7798	1.2763	4.5012	1.1826	5.0167	1.3126
3.4722	1.1722	4.2052	1.1365	4.7216	1.2715
3.1461	1.0637	3.861	1.0881	4.3676	1.2306
2.8326	0.951	3.4993	1.032	3.9822	1.1804
2.5536	0.83453	3.1368	0.9563	3.5827	1.1131
2.3084	0.73102	2.7848	0.85675	3.1905	1.023
2.093	0.65894	2.4557	0.74745	2.8187	0.90642
1.9087	0.59919	2.1618	0.63898	2.4878	0.7695
1.7567	0.55143	1.9246	0.5579	2.2165	0.63596
1.6463	0.50891	1.7486	0.51889	1.9983	0.54066
1.5646	0.46471	1.6036	0.49679	1.8302	0.48194
1.4816	0.41606	1.4718	0.46414	1.7119	0.42339
1.3551	0.38566	1.3687	0.43647	1.6193	0.40534
1.2065	0.36048	1.2773	0.42664	1.5395	0.40374
1.0744	0.29961	1.1361	0.3815	1.4215	0.40819
1.0027	0.25832	1.0415	0.28884	1.2843	0.38842
0.99099	0.2623	1.0056	0.23982	1.1453	0.31947
1.0146	0.28296	1.012	0.23187	1.0868	0.29749
1.0442	0.30991	1.0368	0.24116	1.0834	0.30946
1.0746	0.34008	1.07	0.2604	1.0884	0.31724
1.1035	0.37233	1.1092	0.29154	1.0938	0.33231
1.1258	0.40307	1.1474	0.33526	1.1006	0.35636
1.1351	0.42296	1.1771	0.37839	1.1096	0.39168
1.1275	0.42193	1.1913	0.40508	1.1201	0.43276
1.1064	0.40582	1.1917	0.42277	1.1235	0.46516
1.0771	0.38431	1.1758	0.43497	1.1137	0.48486
1.0373	0.36182	1.1411	0.43867	1.0834	0.49083
0.98596	0.33826	1.0868	0.44708	1.0321	0.4805
0.93059	0.31488	1.0194	0.46393	0.97881	0.45539
0.87874	0.29445	0.95193	0.46966	0.9366	0.42302
0.84484	0.27949	0.90217	0.46497	0.91417	0.3981
0.83564	0.27907	0.8812	0.46659	0.9076	0.40143
0.85	0.30056	0.88754	0.47937	0.91441	0.42385
0.89912	0.34054	0.9152	0.49744	0.94731	0.4568
0.97294	0.39768	0.95786	0.51544	0.99929	0.48719
1.0433	0.45456	1.0121	0.53289	1.0632	0.50437
1.1106	0.50435	1.0761	0.55078	1.1449	0.50554
1.183	0.54435	1.1476	0.5634	1.241	0.49839
1.2571	0.56589	1.2242	0.56581	1.3376	0.49016
1.3304	0.56706	1.3046	0.55671	1.4289	0.4814
1.4056	0.55919	1.3931	0.539	1.5082	0.47062
1.4886	0.54685	1.4943	0.51493	1.5808	0.45602
1.5686	0.51712	1.5903	0.48651	1.6509	0.44159
1.6265	0.47798	1.6652	0.46064	1.7109	0.42848
1.6614	0.44137	1.7185	0.43999	1.7551	0.41878
1.6826	0.41449	1.7586	0.43042	1.7849	0.41551
1.6963	0.39958	1.7864	0.42985	1.8055	0.41988
1.7057	0.3923	1.8043	0.43735	1.822	0.43247
1.716	0.39194	1.8197	0.44984	1.8382	0.44772
1.7326	0.39641	1.8417	0.46823	1.8592	0.4604
