# Supplementary material for: Tibiofemoral joint contact forces increase with load magnitude and walking speed but remain almost unchanged with different types of carried load
Source: PLoS One. 2018 Nov 5;13(11):e0206859. doi: 10.1371/journal.pone.0206859 (PMC6218072; doi:10.1371/journal.pone.0206859)
Supplement: S4 File — (CSV) [file pone.0206859.s007.csv]

Participants	Armour	Mass	Speed	lateral_kjcf_peak_noOut	medial_kjcf_first_peak_noOut	medial_kjcf_second_peak_noOut	total_kjcf_first_peak_noOut	total_kjcf_second_peak_noOut
1	cARM1	15	Fast	2.24035043	3.98295286	2.090307108	4.26475599	4.24051722
2	cARM1	15	Fast	2.03288681	5.000318051	1.405183515	6.769059276	4.02069628
3	cARM1	15	Fast	3.878188741	5.385942262	1.177096645	5.971745573	8.287226991
4	cARM1	15	Fast	2.962641522	3.945675699	1.242867134	4.584748601	4.13411367
5	cARM1	15	Fast	2.893260297	3.286024801	1.304724356	3.764452839	4.232054932
6	cARM1	15	Fast	3.137575104	3.56770624	3.847341716	5.219201541	4.792419328
7	cARM1	15	Fast	1.182263306	2.479076673	1.986616801	2.790513663	3.228605831
8	cARM1	15	Fast	3.326018261	4.018747637	1.303755429	4.441378466	5.270109205
9	cARM1	15	Fast	2.840852097	3.152325354	0.996867085	3.631141783	3.804127414
10	cARM1	15	Fast	3.031447379	3.335975225	2.184567494	4.002068018	5.389014919
11	cARM1	15	Fast	1.685304523	3.578463831	1.056953536	4.405088416	3.043496387
12	cARM1	15	Fast	2.787332447	4.937907492	1.669391245	5.227971352	4.569433702
13	cARM1	15	Fast	2.672633732	3.010023522	1.136867067	3.343188639	3.868899663
14	cARM1	15	Fast	2.372179863	2.638273004	1.353207523	2.821520348	3.69374695
15	cARM1	15	Fast	1.546208363	3.848075887	2.707813256	4.252060715	4.379826337
16	cARM1	15	Fast	3.973133482	5.289134565	1.29905905	5.566339123	4.722462761
17	cARM1	15	Fast	2.878363158	3.736837595	2.88690558	5.171178759	5.518873592
18	cARM1	15	Fast	3.249910876	4.075637674	5.023391363	4.952234393	7.699265783
19	cARM1	15	Fast	2.158962013	3.27496404	2.174153909	3.627338573	3.476196622
20	cARM1	15	Fast	2.538057749	3.411993295	0.873940771	4.73468251	1.301116476
1	cARM1	30	Fast	2.658324686	3.390455345	1.694880711	5.901092026	6.388035128
2	cARM1	30	Fast	3.998038832	5.613257257	0.892716291	5.901092026	5.002494533
3	cARM1	30	Fast	4.189340998	5.900146956	1.517141698	6.746489498	5.119185822
4	cARM1	30	Fast	3.153259255	4.405895393	1.448754039	5.402558889	4.400203932
5	cARM1	30	Fast	2.296740175	4.24045384	2.718545128	5.114908822	5.240734426
6	cARM1	30	Fast	3.613029123	3.390455345	3.004015767	4.306012901	5.792777562
7	cARM1	30	Fast	2.150146932	2.849093045	3.47666411	3.276644888	5.681325183
8	cARM1	30	Fast	2.658324686	4.806563192	3.06785455	5.114908822	7.511915934
9	cARM1	30	Fast	2.470826327	2.884764252	1.465874081	3.532682405	4.271281925
10	cARM1	30	Fast	3.37941469	3.214705309	3.056583357	4.302462321	6.78243533
11	cARM1	30	Fast	1.889519673	3.740665028	0.77135621	3.98520769	4.365754471
12	cARM1	30	Fast	4.019305644	3.506624633	2.978031751	4.113284137	6.388035128
13	cARM1	30	Fast	2.648211028	3.506624633	2.945880121	3.842948759	5.599762541
14	cARM1	30	Fast	2.787663305	4.188057303	0.931174598	5.420513543	4.1149644
15	cARM1	30	Fast	1.961787933	4.285948741	1.810960951	4.465399313	5.119185822
16	cARM1	30	Fast	4.767832238	3.297818303	2.663376426	4.420246099	5.792777562
17	cARM1	30	Fast	3.428679122	4.545681665	3.302638539	4.277003582	6.388035128
18	cARM1	30	Fast	4.147402249	4.933140458	4.047762943	6.588113206	7.511915934
19	cARM1	30	Fast	2.8761143	4.59182874	1.961054991	6.001886489	4.873545509
20	cARM1	30	Fast	2.849798373	4.931162408	0.620946708	5.767238116	5.792777562
1	cARM1	15	Moderate	2.055555899	3.335052813	1.974366535	3.799818301	3.847178257
2	cARM1	15	Moderate	1.828613132	4.298010241	2.226589561	5.682554937	4.147105948
3	cARM1	15	Moderate	4.117466887	3.116189059	4.823386724	6.008838007	6.615984282
4	cARM1	15	Moderate	2.253713122	3.417223905	2.071360753	3.686679156	4.034776592
5	cARM1	15	Moderate	2.698857337	3.00606524	1.014691665	3.223872777	3.890956642
6	cARM1	15	Moderate	3.313880319	3.342561122	3.584583659	6.104379365	3.472480591
7	cARM1	15	Moderate	1.040679524	2.013835782	1.755937411	2.251234065	2.600619566
8	cARM1	15	Moderate	3.480568385	3.369262909	2.315797128	3.762461988	5.689383183
9	cARM1	15	Moderate	3.590492439	2.327720027	1.104400243	4.048525617	2.872074085
10	cARM1	15	Moderate	3.266726294	3.040173506	1.80408065	4.232158685	5.190090519
11	cARM1	15	Moderate	1.761948032	3.274694886	2.082180415	3.61414175	3.764317007
12	cARM1	15	Moderate	2.674121694	3.520788142	2.479636044	3.964240806	4.623556777
13	cARM1	15	Moderate	2.711064344	2.868858513	0.370076695	3.061342049	3.720110453
14	cARM1	15	Moderate	2.916855828	3.563740713	1.538127844	4.673087901	4.539171412
15	cARM1	15	Moderate	1.443706341	3.009334667	2.642499606	3.584559766	3.711453999
16	cARM1	15	Moderate	3.337263619	4.483185547	4.25621341	5.198580338	6.845584467
17	cARM1	15	Moderate	2.508434345	3.267159765	3.489178081	4.634531388	4.056393202
18	cARM1	15	Moderate	3.813548964	3.235450789	4.483011556	5.059634859	7.876777048
19	cARM1	15	Moderate	1.831676377	2.505845755	1.997627398	2.902019196	3.284037538
20	cARM1	15	Moderate	2.400863098	2.182899041	2.950944151	2.52923871	4.578571004
1	cARM1	30	Moderate	4.830206917	3.562118315	2.03705048	2.790513663	6.78243533
2	cARM1	30	Moderate	4.03181719	4.978083911	1.30558921	5.670094142	5.262090952
3	cARM1	30	Moderate	3.991471885	5.438566349	1.519717658	6.350145717	7.522752561
4	cARM1	30	Moderate	2.876884346	3.888668499	1.772779364	4.36428062	4.291081385
5	cARM1	30	Moderate	2.507186354	3.701927175	2.200729538	4.211466858	4.887655217
6	cARM1	30	Moderate	3.775562207	3.62639433	1.812957938	7.239740094	5.23720496
7	cARM1	30	Moderate	1.966662166	2.64400411	3.457858307	2.685415445	5.532869485
8	cARM1	30	Moderate	3.613029123	3.309362278	3.078212451	6.92718852	5.792777562
9	cARM1	30	Moderate	3.064832384	2.063409756	1.34023167	3.375226799	3.652358284
10	cARM1	30	Moderate	3.420087156	3.093568532	3.709281256	4.26802402	7.107449652
11	cARM1	30	Moderate	1.856596504	3.309362278	3.533370393	3.13995946	5.331353861
12	cARM1	30	Moderate	3.236041537	5.225288384	4.020972158	6.683755569	6.578596658
13	cARM1	30	Moderate	2.494681593	3.326373339	1.204500857	3.902765393	4.632733435
14	cARM1	30	Moderate	2.557496033	3.491932806	1.814243146	3.999035065	4.115650782
15	cARM1	30	Moderate	2.402798948	3.036274923	3.040746717	3.431936331	4.690264028
16	cARM1	30	Moderate	2.09333818	3.318991314	4.173759404	4.360435698	7.84364074
17	cARM1	30	Moderate	3.540089598	3.332131259	5.648912858	6.620210706	4.188504716
18	cARM1	30	Moderate	3.912352731	3.628679548	4.933198781	5.636937372	5.902209491
19	cARM1	30	Moderate	2.40943304	4.069433607	2.259367182	4.783626913	4.677277651
20	cARM1	30	Moderate	2.580134884	4.638050375	3.142800366	5.240765251	5.814105955
1	cARM2	15	Fast	2.821572446	4.690099709	1.40263136	6.117800509	3.485180536
2	cARM2	15	Fast	2.680810694	4.971173497	0.852728194	6.506815408	3.863065206
3	cARM2	15	Fast	3.754361851	4.754376857	1.40263136	6.117800509	5.769160685
4	cARM2	15	Fast	1.886387939	3.727384442	1.78516566	4.741315868	3.940638538
5	cARM2	15	Fast	2.501544735	4.115490585	1.662572302	5.123245442	4.438792977
6	cARM2	15	Fast	3.638979244	4.043972975	2.675791407	4.253052112	6.194078718
7	cARM2	15	Fast	1.325891225	2.684227419	1.116552825	3.128275328	2.58764826
8	cARM2	15	Fast	3.261849728	4.639280965	3.005807181	5.843872802	5.905072366
9	cARM2	15	Fast	2.768994924	2.661424149	2.613586109	4.17553558	3.993539423
10	cARM2	15	Fast	2.791001424	3.619024912	2.173991751	3.794613001	5.091152112
11	cARM2	15	Fast	2.935686369	3.802179315	1.023256775	4.074342789	3.931974836
12	cARM2	15	Fast	3.32214964	4.649095088	1.583625621	5.374024946	4.608662423
13	cARM2	15	Fast	2.136789902	3.496688141	1.039730722	3.931629542	3.329643075
14	cARM2	15	Fast	2.82763617	3.119597525	1.44672296	3.297124696	4.831581646
15	cARM2	15	Fast	1.833439772	5.127353684	3.144952714	6.92718852	4.15097448
16	cARM2	15	Fast	2.580134884	3.940816964	2.353756768	4.133388689	4.786397439
17	cARM2	15	Fast	4.012142663	3.899231021	2.93685902	5.955630837	4.585516488
18	cARM2	15	Fast	3.086267779	2.739225044	4.226230645	5.123803049	7.803532213
19	cARM2	15	Fast	2.69195924	3.400656547	1.940594794	3.827649048	4.602949673
20	cARM2	15	Fast	2.428380977	3.181685106	0.809610318	3.692251223	4.712745645
1	cARM2	30	Fast	2.503196122	3.866900501	1.78516566	3.532682405	7.954365837
2	cARM2	30	Fast	4.045697444	4.775500756	1.051082694	5.583367787	5.147123582
3	cARM2	30	Fast	4.179006808	5.322196256	1.399884577	6.265711189	8.016268776
4	cARM2	30	Fast	3.283461921	3.866900501	2.120219481	4.299541787	5.710036566
5	cARM2	30	Fast	3.68376767	3.257626976	1.443325319	3.550020654	5.090939679
6	cARM2	30	Fast	2.888973854	2.748876792	3.847341716	5.127519862	3.714707689
7	cARM2	30	Fast	1.986006795	3.134688849	0.7405693	4.08051023	2.765321118
8	cARM2	30	Fast	3.341992867	4.41026566	4.317095359	5.471521995	7.538400743
9	cARM2	30	Fast	3.270858891	3.384068267	1.530601102	4.353868022	4.098831127
10	cARM2	30	Fast	2.647723461	2.694693371	3.400046913	4.113284137	6.110219109
11	cARM2	30	Fast	2.314003999	4.150671292	1.723269513	5.521792429	3.751256409
12	cARM2	30	Fast	3.334342807	4.86396545	1.337870016	5.878779857	4.607927496
13	cARM2	30	Fast	3.233430234	3.259983322	0.959937117	3.687290725	4.257178431
14	cARM2	30	Fast	2.495978868	3.386179478	1.508109405	3.649895029	4.392751126
15	cARM2	30	Fast	2.165192596	4.690099709	2.567933307	5.127519862	4.99485714
16	cARM2	30	Fast	2.503196122	5.447688747	1.359999318	5.949305571	6.388035128
17	cARM2	30	Fast	4.830206917	2.353957332	1.388243983	5.416029748	6.212824397
18	cARM2	30	Fast	2.821572446	5.111660659	4.592256847	6.828552	7.371676054
19	cARM2	30	Fast	2.658324686	3.441609396	1.388243983	3.972857479	4.472856548
20	cARM2	30	Fast	2.503196122	2.961248626	1.035529036	2.791703416	4.96617504
1	cARM2	15	Moderate	4.830206917	2.013835782	1.448642213	3.686679156	3.508740927
2	cARM2	15	Moderate	2.721549554	4.553162409	1.247108967	5.906963996	3.865326127
3	cARM2	15	Moderate	4.140787085	4.0208396	2.517419002	4.190063054	7.14824165
4	cARM2	15	Moderate	1.485825077	3.35913335	1.950121523	3.814637201	3.404711237
5	cARM2	15	Moderate	2.502389282	3.583326169	1.729157489	4.284759415	4.124501083
6	cARM2	15	Moderate	4.053631265	3.559103182	2.363524189	3.954563847	5.862325442
7	cARM2	15	Moderate	1.25959685	2.221076077	1.599047216	2.586611508	2.789669133
8	cARM2	15	Moderate	3.868968964	4.508003627	2.978031751	5.808796878	6.829653913
9	cARM2	15	Moderate	2.952516614	2.371169797	1.843008729	4.221851071	3.197327502
10	cARM2	15	Moderate	2.940313906	3.308317475	2.463826011	3.466820033	5.485374563
11	cARM2	15	Moderate	3.072775107	3.680344791	1.465080993	4.140300091	4.47659193
12	cARM2	15	Moderate	2.967483255	3.315837074	1.812957938	4.213346438	4.325661602
13	cARM2	15	Moderate	2.158776942	3.383103168	0.62396898	3.450104957	3.388741541
14	cARM2	15	Moderate	2.185356374	2.442027729	1.779034911	2.884858528	3.831181474
15	cARM2	15	Moderate	1.272957919	4.366510849	3.956956905	5.459832913	3.969553301
16	cARM2	15	Moderate	3.585348129	3.485543214	2.757942941	4.740379711	7.986108593
17	cARM2	15	Moderate	4.070720967	2.691916013	3.225297121	5.644243011	3.508740927
18	cARM2	15	Moderate	4.108096905	2.194181179	4.376591695	5.042967131	8.197980191
19	cARM2	15	Moderate	2.336113575	2.687216935	1.80049288	3.195466713	3.594021589
20	cARM2	15	Moderate	2.09333818	2.176267064	2.975732413	2.616965458	4.547197505
1	cARM2	30	Moderate	2.503196122	3.561169966	1.669391245	4.359821466	6.110219109
2	cARM2	30	Moderate	4.019305644	4.532580081	1.516033553	5.413279447	5.478680446
3	cARM2	30	Moderate	3.933705375	3.462078856	3.855031412	6.41014146	5.977434965
4	cARM2	30	Moderate	2.923592754	3.561169966	2.48596426	5.350739284	2.204842711
5	cARM2	30	Moderate	3.365234847	2.779061957	1.406930044	3.142969102	4.515704561
6	cARM2	30	Moderate	3.01510136	3.280019306	1.30558921	5.709292202	2.512702986
7	cARM2	30	Moderate	1.759964004	2.584470202	1.210301466	3.198610645	2.987391501
8	cARM2	30	Moderate	3.240776289	5.513449354	3.579084863	7.026437942	6.790614685
9	cARM2	30	Moderate	3.823049103	3.387099047	1.046937193	3.518813001	4.652436901
10	cARM2	30	Moderate	2.796544351	2.513589002	3.773612993	3.985702957	6.55162018
11	cARM2	30	Moderate	1.877092619	3.503431638	2.344422721	4.419579388	4.195221148
12	cARM2	30	Moderate	2.991029319	3.960376714	1.936835766	4.359821466	4.655687012
13	cARM2	30	Moderate	2.979931941	3.195163437	0.654839756	3.180344876	4.084191142
14	cARM2	30	Moderate	2.589122064	3.060381172	1.207400819	3.633600747	3.774879632
15	cARM2	30	Moderate	1.870633963	3.468633653	1.745522778	3.720004824	3.672854154
16	cARM2	30	Moderate	2.165192596	4.596323979	4.355414413	5.655302839	5.792777562
17	cARM2	30	Moderate	4.959664895	2.780200545	2.145483337	4.938670574	5.792777562
18	cARM2	30	Moderate	3.092642897	2.880874891	4.998815958	5.709292202	7.011807832
19	cARM2	30	Moderate	2.260631017	1.96684746	2.830329197	4.245857339	2.947478224
20	cARM2	30	Moderate	1.963558316	2.731533447	2.849042078	2.975225081	4.899246553
1	pARM1	15	Fast	1.620059622	3.196492769	2.939836392	3.320436043	3.689615186
2	pARM1	15	Fast	3.133341661	4.182218717	0.799417042	5.018746091	3.952479379
3	pARM1	15	Fast	3.084464705	4.460878084	3.135356188	4.54884115	7.735258984
4	pARM1	15	Fast	2.790224379	3.692796629	1.100669717	4.328874331	4.574504682
5	pARM1	15	Fast	1.73898527	3.661815338	1.448642213	4.623312676	4.052762507
6	pARM1	15	Fast	3.850730998	3.344924386	2.654131955	3.321236359	6.262602452
7	pARM1	15	Fast	1.766230266	2.719001782	1.70207498	3.151039881	3.961601483
8	pARM1	15	Fast	2.316795603	3.491932806	1.662572302	4.419579388	3.868899663
9	pARM1	15	Fast	2.540485282	2.794145759	1.205218238	3.526038949	3.17597559
10	pARM1	15	Fast	2.436323201	3.123813245	3.004015767	3.726600761	5.479845816
11	pARM1	15	Fast	1.057986923	3.717471203	2.241729047	4.31239144	3.415357232
12	pARM1	15	Fast	3.70595355	4.485962583	1.685403147	4.969346542	5.273150336
13	pARM1	15	Fast	2.108640539	3.400706096	2.405397163	3.62442559	4.688817706
14	pARM1	15	Fast	2.362589342	3.449054096	0.71286815	3.898275228	3.479898917
15	pARM1	15	Fast	1.362530205	3.359080504	2.364057971	3.796794313	3.668390014
16	pARM1	15	Fast	4.563096191	4.839699537	1.680818926	5.671279133	4.812421929
17	pARM1	15	Fast	3.601139655	3.085511006	1.48319294	3.991776781	5.015457977
18	pARM1	15	Fast	2.786720567	3.745134683	4.170488462	5.949163787	7.131753887
19	pARM1	15	Fast	3.252459404	3.027373155	0.952978538	3.770062609	3.77364895
20	pARM1	15	Fast	2.603343771	4.604331263	0.810037056	5.616806236	5.357976367
1	pARM1	30	Fast	2.136031119	5.099156667	1.776238237	5.471521995	4.832410962
2	pARM1	30	Fast	3.054755639	4.6293269	0.844022477	5.097835838	4.830017163
3	pARM1	30	Fast	2.69195924	3.196492769	1.177096645	6.001886489	4.841296014
4	pARM1	30	Fast	2.444397125	4.806563192	1.490204558	5.746126309	3.704007941
5	pARM1	30	Fast	2.831567122	4.41026566	1.588733154	5.843590908	5.123210592
6	pARM1	30	Fast	3.555119227	3.288283457	4.967213885	7.639261638	3.583095913
7	pARM1	30	Fast	2.140142762	3.19630576	0.898849839	3.383233204	4.496938856
8	pARM1	30	Fast	2.893260297	3.441609396	0.898849839	4.540241105	4.1149644
9	pARM1	30	Fast	3.416090418	3.393878451	0.926031391	4.540241105	4.093247726
10	pARM1	30	Fast	3.105873309	2.894629381	2.3936035	3.903455889	5.799025766
11	pARM1	30	Fast	2.363179723	3.692011341	1.673538227	4.418907582	4.567060064
12	pARM1	30	Fast	3.547662243	4.92925044	1.577298584	5.499015744	5.150168916
13	pARM1	30	Fast	2.719337821	3.357418881	1.009859157	3.785497238	3.909645279
14	pARM1	30	Fast	2.713290836	4.689731744	0.873071608	6.060689187	3.909465414
15	pARM1	30	Fast	1.681518783	5.746854805	0.841379945	7.389932381	2.757968909
16	pARM1	30	Fast	4.996094236	3.352793209	3.417838072	4.660251011	8.309820975
17	pARM1	30	Fast	2.970055111	2.457805896	1.035529036	3.848019702	7.954365837
18	pARM1	30	Fast	2.540797793	4.305471852	5.276435083	6.053133831	6.936581898
19	pARM1	30	Fast	2.088075056	3.203951064	3.515420258	3.39882663	5.382964868
20	pARM1	30	Fast	1.448383422	3.717471203	1.936835766	5.921380199	7.511915934
1	pARM1	15	Moderate	1.557396329	2.811374305	3.06785455	2.760943798	4.204968627
2	pARM1	15	Moderate	3.599385701	3.191530002	0.809443795	3.459447482	4.243015869
3	pARM1	15	Moderate	2.316795603	2.265555353	1.517141698	5.459832913	5.401284411
4	pARM1	15	Moderate	2.316795603	3.408090423	2.03705048	3.850470202	4.328706304
5	pARM1	15	Moderate	1.448383422	3.372476598	0.850074497	4.058104612	3.296097455
6	pARM1	15	Moderate	3.77718887	3.382087244	2.857901183	3.954500307	6.187852336
7	pARM1	15	Moderate	1.646312437	2.382677709	2.361721178	2.640628571	4.059198676
8	pARM1	15	Moderate	3.599385701	4.275192342	2.3936035	3.195466713	3.657972784
9	pARM1	15	Moderate	3.111516948	2.515408466	1.277635803	3.248416231	4.05645514
10	pARM1	15	Moderate	2.559206028	2.85423306	3.288452274	3.530045437	5.446543565
11	pARM1	15	Moderate	1.67520097	3.125209086	3.064819173	3.880363585	4.595729465
12	pARM1	15	Moderate	3.75907859	3.77645047	2.324137815	4.024889744	5.723327417
13	pARM1	15	Moderate	1.857038908	2.985389485	0.71570367	3.213376219	2.963571103
14	pARM1	15	Moderate	2.530690659	2.546988588	1.476606945	2.641850996	3.516653513
15	pARM1	15	Moderate	1.380599899	2.714652749	3.483226122	4.020872728	2.754643923
16	pARM1	15	Moderate	4.562437445	2.053343457	3.186103515	5.99028312	4.257867307
17	pARM1	15	Moderate	3.483470836	2.628757676	2.385804713	3.967144467	4.181589893
18	pARM1	15	Moderate	3.084756135	3.532316264	4.882580218	5.384342047	7.654555552
19	pARM1	15	Moderate	3.155436656	2.677513001	0.879472918	3.685802085	2.488173836
20	pARM1	15	Moderate	2.538299397	3.945771261	2.691116025	4.68473654	5.354811882
1	pARM1	30	Moderate	2.275284897	3.980132291	2.578124322	4.31380863	5.147891914
2	pARM1	30	Moderate	2.663740238	4.427955238	2.070385404	4.754068927	4.541994024
3	pARM1	30	Moderate	3.813548964	2.811374305	0.850074497	3.409246438	8.194673586
4	pARM1	30	Moderate	2.109633271	4.32323093	2.883790237	5.019370533	4.456001659
5	pARM1	30	Moderate	2.879209963	4.153942042	1.465123829	5.244853156	4.771225437
6	pARM1	30	Moderate	3.555715605	3.894926892	5.115471868	6.778019648	5.540545466
7	pARM1	30	Moderate	1.597393551	2.904354423	3.086707792	3.382456842	4.26735308
8	pARM1	30	Moderate	2.786720567	3.274694886	3.086707792	3.907449652	5.902209491
9	pARM1	30	Moderate	3.526408123	2.917774674	1.36195747	4.210132416	4.146451302
10	pARM1	30	Moderate	3.430810538	2.706186978	2.709264098	3.907449652	5.900633102
11	pARM1	30	Moderate	2.777169438	3.277776132	1.259045787	3.091869142	4.835783763
12	pARM1	30	Moderate	3.400735948	4.024160921	2.119547518	4.214708822	5.458990996
13	pARM1	30	Moderate	2.640898983	3.079409354	0.66838226	3.274407657	3.964108699
14	pARM1	30	Moderate	3.215340963	3.896141114	1.739487899	4.149008489	4.649722589
15	pARM1	30	Moderate	1.083273953	4.725612473	4.870673021	5.566519036	3.259806955
16	pARM1	30	Moderate	1.557396329	3.342642109	4.032485781	4.137871535	8.363118633
17	pARM1	30	Moderate	2.532546176	2.857041275	2.145483337	3.773704941	3.419867391
18	pARM1	30	Moderate	2.495316541	3.129442956	5.348332198	5.12205234	7.258880369
19	pARM1	30	Moderate	1.742148999	2.827968544	2.344770737	3.753820444	3.107891736
20	pARM1	30	Moderate	1.448383422	3.383103168	3.436926558	4.596449434	5.119185822
1	TBAS	15	Fast	2.137414105	4.434812482	1.694880711	5.073806226	4.818317601
2	TBAS	15	Fast	2.410519046	4.434812482	4.317095359	2.790513663	3.969553301
3	TBAS	15	Fast	3.57023655	5.565760646	1.395781837	6.34007191	6.89697383
4	TBAS	15	Fast	1.780577846	3.977635271	2.085701697	5.140095324	4.083188674
5	TBAS	15	Fast	2.570657884	2.828286006	1.394658153	2.732144178	4.231569501
6	TBAS	15	Fast	2.701703204	2.939402514	3.206079404	3.762892319	4.858771462
7	TBAS	15	Fast	1.324592949	2.937275371	1.882894871	3.409246438	4.003649662
8	TBAS	15	Fast	3.909579327	4.009467491	2.178630907	4.510427272	6.133671473
9	TBAS	15	Fast	2.052106004	5.746854805	0.809610318	6.92718852	5.015457977
10	TBAS	15	Fast	3.148915348	2.882802916	3.576707441	3.843150683	6.706506597
11	TBAS	15	Fast	2.554473603	3.562118315	1.258936396	4.512348718	3.485180536
12	TBAS	15	Fast	2.967493412	4.954069527	1.654386071	6.090019388	4.463799882
13	TBAS	15	Fast	2.320769615	3.39074326	1.902635775	3.779105424	4.44092061
14	TBAS	15	Fast	2.59434499	3.390441314	0.882322803	4.104863141	3.657972784
15	TBAS	15	Fast	1.593302899	3.514868731	2.71888632	3.966154176	3.927127181
16	TBAS	15	Fast	4.215691446	4.125205792	1.489119035	6.425784751	2.882524922
17	TBAS	15	Fast	3.810252952	3.146699295	4.982808187	7.729074267	4.129307158
18	TBAS	15	Fast	2.222202185	4.531979217	3.502715467	5.168111455	6.353594218
19	TBAS	15	Fast	2.616801148	2.860738187	1.034830783	3.863338869	2.962925039
20	TBAS	15	Fast	2.052106004	2.551602108	1.314947859	2.57677318	4.266337804
1	TBAS	30	Fast	4.830206917	2.849093045	1.07832672	5.878779857	4.963069427
2	TBAS	30	Fast	1.989323849	5.099156667	2.729423382	7.737536707	5.176583007
3	TBAS	30	Fast	2.888973854	5.322196256	2.88690558	4.420246099	7.107449652
4	TBAS	30	Fast	2.689590872	4.182707564	2.306669432	4.654978219	4.94890449
5	TBAS	30	Fast	3.540667929	3.770563079	1.402116354	4.42621843	4.963069427
6	TBAS	30	Fast	3.153259255	3.770563079	2.572865418	5.471521995	2.757968909
7	TBAS	30	Fast	1.592176769	2.469940933	3.473297902	3.740631365	3.822119225
8	TBAS	30	Fast	3.540089598	4.358834056	3.205082723	4.636570184	8.289585511
9	TBAS	30	Fast	4.03181719	4.806563192	0.620946708	5.097835838	6.212824397
10	TBAS	30	Fast	3.006817452	3.82959396	3.230096614	4.20196013	6.215347166
11	TBAS	30	Fast	2.127367661	3.769307093	0.740652629	4.441732996	3.606671729
12	TBAS	30	Fast	3.13516526	5.047942241	1.24776011	5.748033389	4.474434726
13	TBAS	30	Fast	3.038052865	3.875463557	0.711525728	4.109812932	3.900188554
14	TBAS	30	Fast	2.907746321	4.457919981	1.642471258	4.900342299	4.841296014
15	TBAS	30	Fast	1.968037651	5.106893102	2.706411776	5.921380199	4.42464966
16	TBAS	30	Fast	1.083273953	2.694693371	2.808118614	6.060689187	4.873545509
17	TBAS	30	Fast	3.00913847	3.954873318	3.078212451	5.315754929	5.650913302
18	TBAS	30	Fast	4.499700549	5.199139801	4.116557232	5.667910933	5.792777562
19	TBAS	30	Fast	2.631980307	3.505339662	3.550996209	3.744631465	6.155781455
20	TBAS	30	Fast	2.997726492	4.15327151	1.317281313	5.016792951	5.732373768
1	TBAS	15	Moderate	2.088093976	3.27475527	2.03959328	3.370115121	4.485078856
2	TBAS	15	Moderate	3.130957221	3.268626844	1.07832672	3.430933109	4.189326853
3	TBAS	15	Moderate	4.579650585	5.336785679	1.896475559	3.658169482	4.818317601
4	TBAS	15	Moderate	1.263654957	3.756633945	3.041597064	4.684624442	3.914053724
5	TBAS	15	Moderate	2.606422813	2.423806082	1.486173398	2.465805599	3.69444145
6	TBAS	15	Moderate	2.532118718	2.899353216	3.463417024	3.298471968	5.922793462
7	TBAS	15	Moderate	0.892979601	2.781155321	3.543093847	3.269154334	4.265506179
8	TBAS	15	Moderate	4.385477829	2.763738193	2.612171635	3.164967615	6.684140137
9	TBAS	15	Moderate	2.604005148	2.732464111	2.887560456	3.708112807	3.772613353
10	TBAS	15	Moderate	3.355473118	2.828040683	3.835627117	4.354019497	6.228943066
11	TBAS	15	Moderate	2.445696824	2.880137958	1.360289699	3.607842999	3.429967752
12	TBAS	15	Moderate	2.90256283	4.298745869	1.7630414	4.924802692	4.555808512
13	TBAS	15	Moderate	2.295914194	3.197493156	1.692610378	3.573187076	3.416695105
14	TBAS	15	Moderate	2.959757734	2.645483254	1.358732099	2.951547069	3.903711913
15	TBAS	15	Moderate	1.338797355	3.204457541	3.933226454	3.426240867	4.254327378
16	TBAS	15	Moderate	4.380187435	3.619556751	2.49005995	4.183356964	6.091906656
17	TBAS	15	Moderate	3.466065376	2.167093312	4.553187474	6.48944728	3.457685644
18	TBAS	15	Moderate	2.555941663	4.275192342	4.25461022	4.971203401	6.645657484
19	TBAS	15	Moderate	2.341443044	2.474975727	1.16021711	3.58891666	2.646564381
20	TBAS	15	Moderate	1.886438359	1.944503506	2.808118614	2.062988209	4.221178878
1	TBAS	30	Moderate	3.998038832	2.719001782	2.642499606	4.328874331	5.147123582
2	TBAS	30	Moderate	2.412498707	5.113247976	3.399232887	5.573896816	5.26060409
3	TBAS	30	Moderate	2.876884346	3.848075887	2.3397243	6.34007191	3.583095913
4	TBAS	30	Moderate	2.410519046	3.811129854	2.572865418	4.159138827	4.786397439
5	TBAS	30	Moderate	3.585348129	3.201610951	1.212993342	3.210598773	4.80626956
6	TBAS	30	Moderate	2.689590872	3.123813245	3.168365792	3.726600761	7.538400743
7	TBAS	30	Moderate	1.353467213	2.111839231	3.930189453	3.316055178	3.359175925
8	TBAS	30	Moderate	3.585348129	3.093568532	2.36853186	4.510427272	3.751256409
9	TBAS	30	Moderate	2.779271894	2.472214726	1.299280015	3.235362919	3.109223287
10	TBAS	30	Moderate	2.877466268	3.447345818	3.489045552	4.198259442	6.354915558
11	TBAS	30	Moderate	2.03288681	5.225288384	2.259367182	6.090019388	8.309820975
12	TBAS	30	Moderate	3.006399838	4.093077876	2.3397243	4.30184983	5.014489356
13	TBAS	30	Moderate	3.175109795	2.756204191	1.499638445	2.956459638	4.722462761
14	TBAS	30	Moderate	2.767665017	2.963438843	1.586995281	3.375438118	4.257914128
15	TBAS	30	Moderate	3.305683319	2.626615592	3.168365792	3.255413898	4.779389978
16	TBAS	30	Moderate	2.554473603	3.581233085	2.986861086	5.016028703	8.04088637
17	TBAS	30	Moderate	2.606306655	3.657555349	2.36853186	4.596449434	4.995523932
18	TBAS	30	Moderate	3.888140024	4.220465568	3.436926558	6.111726311	8.194673586
19	TBAS	30	Moderate	1.897013498	2.579148656	1.465013456	3.162103143	3.296202952
20	TBAS	30	Moderate	2.704380163	3.966788272	2.288174667	4.678703321	5.642299736
