# Supplementary material for: Tibiofemoral joint contact forces increase with load magnitude and walking speed but remain almost unchanged with different types of carried load
Source: PLoS One. 2018 Nov 5;13(11):e0206859. doi: 10.1371/journal.pone.0206859 (PMC6218072; doi:10.1371/journal.pone.0206859)
Supplement: S5 File — (CSV) [file pone.0206859.s008.csv]

Participants	Mass	Speed	lateral_kjcf_peak_withNA_noOut	medial_kjcf_first_peak_withNA_noOut	medial_kjcf_second_peak_withNA_noOut	total_kjcf_first_peak_withNA_noOut	total_kjcf_second_peak_withNA_noOut
1	0	Moderate	1.810093313	3.148385643	1.683367773	3.56451678	4.431130396
2	0	Moderate	1.544394965	3.864088378	2.015831803	5.322538861	2.691979319
3	0	Moderate	3.76302326	3.378374742	2.661686099	4.635328882	5.725776205
4	0	Moderate	1.622730829	2.673160843	1.621710014	2.905537709	2.519695024
5	0	Moderate	2.750132824	2.711743886	0.615328658	2.917433822	3.624351925
6	0	Moderate	1.705277231	2.341661534	4.450214554	3.786336406	4.677472531
7	0	Moderate	1.183625939	1.305147019	2.23057966	1.689044868	2.995719144
8	0	Moderate	4.627091098	3.540365714	3.447131177	4.836475659	7.376097881
9	0	Moderate	1.748076936	3.284715969	1.865376114	4.086943302	3.291743069
10	0	Moderate	2.071082303	2.420576301	3.061846903	2.581236778	4.530780848
11	0	Moderate	1.42525049	2.340538633	1.646439354	2.90427201	2.650006244
12	0	Moderate	1.680553389	3.218095953	2.846058933	3.307230728	4.309574257
13	0	Moderate	1.8671084	2.437260284	1.585473452	3.168465294	1.972675396
14	0	Moderate	1.694026057	2.954222083	1.556041219	3.239851153	3.696616331
15	0	Moderate	1.328081365	1.930134242	3.491366235	2.793386731	3.289039972
16	0	Moderate	4.255414456	3.857531864	3.044783751	4.140761911	7.240559777
17	0	Moderate	2.734783928	2.353294543	4.565890863	4.076541645	5.292038819
18	0	Moderate	3.76302326	2.340538633	4.565890863	3.370115121	4.083188674
19	0	Moderate	1.541872917	3.468576547	1.779461587	4.53547907	2.935045148
20	0	Moderate	2.693470009	3.384199186	1.182099925	4.410792755	3.572369071
1	0	Fast	1.296696036	3.467265957	2.212710831	4.275674441	3.403162682
2	0	Fast	1.957111463	4.531343564	1.104542525	6.422089207	2.359792502
3	0	Fast	2.894126331	3.031647312	3.790065692	4.141053569	6.267770832
4	0	Fast	1.887002641	2.811712195	1.442784259	3.102110467	2.552163291
5	0	Fast	2.653390751	2.975557081	0.845516847	3.257346467	3.743088975
6	0	Fast	1.696629498	2.635840556	4.978010583	2.918249768	6.626599577
7	0	Fast	1.089910112	2.295478603	1.390943353	2.828418348	2.411382572
8	0	Fast	3.514935849	3.492587858	2.106317704	3.797344578	5.752614364
9	0	Fast	1.587545882	3.822687434	1.826373918	4.837693524	3.535568224
10	0	Fast	2.071948508	2.224214632	2.848960763	2.137548405	4.885147686
11	0	Fast	1.261336411	2.922815982	1.979067981	3.56756235	2.776086763
12	0	Fast	1.468167342	3.618437495	2.390829257	3.743032719	3.916834693
13	0	Fast	1.921019485	2.674783069	1.38039817	3.345915535	2.36793172
14	0	Fast	1.625069997	3.121244928	1.892977151	3.683711802	4.058920871
15	0	Fast	1.402215539	2.683483374	3.965352577	3.230491714	3.704095924
16	0	Fast	4.044287104	4.086913452	2.812399405	4.644532629	6.39223999
17	0	Fast	3.182131303	3.914497041	3.296027174	5.120264716	5.418996703
18	0	Fast	2.941807856	4.220465568	1.826373918	6.090019388	6.091906656
19	0	Fast	1.729172287	3.895308766	1.520186108	5.352914568	3.140562469
20	0	Fast	2.941807856	3.424351569	1.300562612	4.582800931	3.744552018
1	15	Moderate	2.088093976	3.27475527	2.03959328	3.370115121	4.485078856
2	15	Moderate	3.130957221	3.268626844	1.07832672	3.430933109	4.189326853
3	15	Moderate	4.579650585	5.336785679	1.896475559	3.658169482	8.41080368
4	15	Moderate	1.263654957	3.756633945	3.041597064	4.684624442	3.914053724
5	15	Moderate	2.606422813	2.423806082	1.486173398	2.465805599	3.69444145
6	15	Moderate	2.532118718	2.899353216	3.463417024	3.298471968	5.922793462
7	15	Moderate	0.892979601	2.781155321	3.543093847	3.269154334	4.265506179
8	15	Moderate	4.385477829	2.763738193	2.612171635	3.164967615	6.684140137
9	15	Moderate	2.604005148	2.732464111	2.887560456	3.708112807	3.772613353
10	15	Moderate	3.355473118	2.828040683	3.835627117	4.354019497	6.228943066
11	15	Moderate	2.445696824	2.880137958	1.360289699	3.607842999	3.429967752
12	15	Moderate	2.90256283	4.298745869	1.7630414	4.924802692	4.555808512
13	15	Moderate	2.295914194	3.197493156	1.692610378	3.573187076	3.416695105
14	15	Moderate	2.959757734	2.645483254	1.358732099	2.951547069	3.903711913
15	15	Moderate	1.338797355	3.204457541	3.933226454	3.426240867	4.254327378
16	15	Moderate	4.380187435	3.619556751	2.49005995	4.183356964	6.091906656
17	15	Moderate	3.466065376	2.167093312	4.553187474	6.48944728	3.457685644
18	15	Moderate	2.555941663	4.275192342	4.25461022	4.971203401	6.645657484
19	15	Moderate	2.341443044	2.474975727	1.16021711	3.58891666	2.646564381
20	15	Moderate	1.886438359	1.944503506	2.808118614	2.062988209	4.221178878
1	15	Fast	2.137414105	4.434812482	1.694880711	5.073806226	4.818317601
2	15	Fast	1.989323849	3.954873318	3.206079404	2.137548405	6.267770832
3	15	Fast	3.57023655	5.565760646	1.395781837	6.34007191	6.89697383
4	15	Fast	1.780577846	3.977635271	2.085701697	5.140095324	4.083188674
5	15	Fast	2.570657884	2.828286006	1.394658153	2.732144178	4.231569501
6	15	Fast	2.701703204	2.939402514	3.206079404	3.762892319	4.858771462
7	15	Fast	1.324592949	2.937275371	1.882894871	3.409246438	4.003649662
8	15	Fast	3.909579327	4.009467491	2.178630907	4.510427272	6.133671473
9	15	Fast	3.148915348	2.939402514	1.826373918	4.678703321	3.457685644
10	15	Fast	3.148915348	2.882802916	3.576707441	3.843150683	6.706506597
11	15	Fast	2.554473603	3.562118315	1.258936396	4.512348718	3.485180536
12	15	Fast	2.967493412	4.954069527	1.654386071	6.090019388	4.463799882
13	15	Fast	2.320769615	3.39074326	1.902635775	3.779105424	4.44092061
14	15	Fast	2.59434499	3.390441314	0.882322803	4.104863141	3.657972784
15	15	Fast	1.593302899	3.514868731	2.71888632	3.966154176	3.927127181
16	15	Fast	4.215691446	4.125205792	1.489119035	6.425784751	2.882524922
17	15	Fast	3.810252952	3.146699295	4.982808187	2.57677318	4.129307158
18	15	Fast	2.222202185	4.531979217	3.502715467	5.168111455	6.353594218
19	15	Fast	2.616801148	2.860738187	1.034830783	3.863338869	2.962925039
20	15	Fast	2.052106004	2.551602108	1.314947859	2.57677318	4.266337804
1	30	Moderate	2.137414105	4.093077876	3.436926558	2.951547069	4.858771462
2	30	Moderate	2.412498707	5.113247976	3.399232887	5.573896816	5.26060409
3	30	Moderate	3.130957221	2.756204191	2.808118614	2.951547069	4.818317601
4	30	Moderate	2.410519046	3.811129854	2.572865418	4.159138827	4.786397439
5	30	Moderate	3.585348129	3.201610951	1.212993342	3.210598773	4.80626956
6	30	Moderate	3.130957221	3.581233085	1.465013456	2.062988209	4.083188674
7	30	Moderate	1.353467213	2.111839231	3.930189453	3.316055178	3.359175925
8	30	Moderate	3.57023655	4.531343564	1.465013456	4.837693524	6.89697383
9	30	Moderate	2.779271894	2.472214726	1.299280015	3.235362919	3.109223287
10	30	Moderate	2.877466268	3.447345818	3.489045552	4.198259442	6.354915558
11	30	Moderate	1.780577846	3.492587858	2.288174667	3.743032719	6.89697383
12	30	Moderate	3.006399838	4.093077876	2.3397243	4.30184983	5.014489356
13	30	Moderate	3.175109795	2.756204191	1.499638445	2.956459638	4.722462761
14	30	Moderate	2.767665017	2.963438843	1.586995281	3.375438118	4.257914128
15	30	Moderate	3.305683319	2.626615592	3.168365792	3.255413898	4.779389978
16	30	Moderate	1.989323849	3.581233085	2.986861086	5.016028703	8.04088637
17	30	Moderate	2.606306655	3.657555349	2.36853186	4.596449434	4.995523932
18	30	Moderate	3.888140024	4.220465568	3.436926558	6.111726311	8.194673586
19	30	Moderate	1.897013498	2.579148656	1.465013456	3.162103143	3.296202952
20	30	Moderate	2.704380163	3.966788272	2.288174667	4.678703321	5.642299736
1	30	Fast	2.295914194	2.469940933	3.296027174	2.57677318	3.457685644
2	30	Fast	1.989323849	3.82959396	2.729423382	4.42621843	5.176583007
3	30	Fast	4.215691446	2.469940933	3.296027174	4.636570184	4.221178878
4	30	Fast	2.689590872	4.182707564	2.306669432	4.654978219	4.94890449
5	30	Fast	3.540667929	3.770563079	1.402116354	4.42621843	4.963069427
6	30	Fast	3.810252952	3.770563079	1.642471258	4.20196013	6.645657484
7	30	Fast	1.592176769	2.469940933	3.473297902	3.740631365	3.822119225
8	30	Fast	2.907746321	4.358834056	3.205082723	4.636570184	8.289585511
9	30	Fast	2.907746321	4.358834056	1.642471258	5.921380199	4.221178878
10	30	Fast	3.006817452	3.82959396	3.230096614	4.20196013	6.215347166
11	30	Fast	2.127367661	3.769307093	0.740652629	4.441732996	3.606671729
12	30	Fast	3.13516526	5.047942241	1.24776011	5.748033389	4.474434726
13	30	Fast	3.038052865	3.875463557	0.711525728	4.109812932	3.900188554
14	30	Fast	2.907746321	4.457919981	1.642471258	4.900342299	4.841296014
15	30	Fast	1.968037651	5.106893102	2.706411776	5.921380199	4.42464966
16	30	Fast	1.886438359	3.505339662	1.034830783	5.921380199	6.89697383
17	30	Fast	3.00913847	3.954873318	3.078212451	5.315754929	5.650913302
18	30	Fast	4.499700549	5.199139801	4.116557232	5.667910933	8.411101838
19	30	Fast	2.631980307	3.505339662	3.550996209	3.744631465	6.155781455
20	30	Fast	2.997726492	4.15327151	1.317281313	5.016792951	5.732373768
